# Supplementary material for: Regioselective and Stereoselective Epoxidation of n-3 and n-6 Fatty Acids by Fungal Peroxygenases
Source: Antioxidants (Basel). 2021 Nov 25;10(12):1888. doi: 10.3390/antiox10121888 (PMC8698580; doi:10.3390/antiox10121888)
Supplement: Supplementary file 1 [file antioxidants-10-01888-s001.zip]

Archive with 1 entries (1 files):
- antioxidants-1448549-supplementary.pdf
